# Supplementary material for: The Scarface Score: Deciphering Response to DNA Damage Agents in High-Grade Serous Ovarian Cancer—A GEICO Study
Source: Cancers (Basel). 2023 Jun 1;15(11):3030. doi: 10.3390/cancers15113030 (PMC10252660; doi:10.3390/cancers15113030)
Supplement: Supplementary file 1 [file cancers-15-03030-s001.zip]

Archive with 1 entries (1 files):
- cancers-2384090-supplementary.pdf
